# Supplementary material for: Bilateral effects of unilateral cerebellar lesions as detected by voxel based morphometry and diffusion imaging
Source: PLoS One. 2017 Jul 10;12(7):e0180439. doi: 10.1371/journal.pone.0180439 (PMC5503258; doi:10.1371/journal.pone.0180439)
Supplement: S1 File — (ZIP) [file pone.0180439.s001.zip]

Archive with 52 entries (35 files):
- Voxel_Wise_Analysis/
- Voxel_Wise_Analysis/Explicit_masks/
- Voxel_Wise_Analysis/Explicit_masks/Middle_cerebellar_peduncle/
- Voxel_Wise_Analysis/Explicit_masks/Middle_cerebellar_peduncle/MCP_mask.nii
- Voxel_Wise_Analysis/Explicit_masks/Superior_cerebellar_peduncle_left/
- Voxel_Wise_Analysis/Explicit_masks/Superior_cerebellar_peduncle_left/SCPleft_mask.nii
- Voxel_Wise_Analysis/Explicit_masks/Superior_cerebellar_peduncle_right/
- Voxel_Wise_Analysis/Explicit_masks/Superior_cerebellar_peduncle_right/SCPright_mask.nii
- Voxel_Wise_Analysis/FA/
- Voxel_Wise_Analysis/FA/Middle_cerebellar_peduncle/
- Voxel_Wise_Analysis/FA/Middle_cerebellar_peduncle/results_mcpleft.hdr
- Voxel_Wise_Analysis/FA/Middle_cerebellar_peduncle/results_mcpleft.img
- Voxel_Wise_Analysis/FA/Middle_cerebellar_peduncle/spmT_0001.hdr
- Voxel_Wise_Analysis/FA/Middle_cerebellar_peduncle/spmT_0001.img
- Voxel_Wise_Analysis/FA/superior_cerebellar_peduncle_left/
- Voxel_Wise_Analysis/FA/superior_cerebellar_peduncle_left/spmT_0001.hdr
- Voxel_Wise_Analysis/FA/superior_cerebellar_peduncle_left/spmT_0001.img
- Voxel_Wise_Analysis/FA/superior_cerebellar_peduncle_right/
- Voxel_Wise_Analysis/FA/superior_cerebellar_peduncle_right/spmT_0001.hdr
- Voxel_Wise_Analysis/FA/superior_cerebellar_peduncle_right/spmT_0001.img
- Voxel_Wise_Analysis/MD/
- Voxel_Wise_Analysis/MD/Middle_cerebellar_peduncle/
- Voxel_Wise_Analysis/MD/Middle_cerebellar_peduncle/results_mcp.hdr
- Voxel_Wise_Analysis/MD/Middle_cerebellar_peduncle/results_mcp.img
- Voxel_Wise_Analysis/MD/Middle_cerebellar_peduncle/spmT_0001.hdr
- Voxel_Wise_Analysis/MD/Middle_cerebellar_peduncle/spmT_0001.img
- Voxel_Wise_Analysis/MD/Superior_cerebellar_peduncle_left/
- Voxel_Wise_Analysis/MD/Superior_cerebellar_peduncle_left/results_scpl.hdr
- Voxel_Wise_Analysis/MD/Superior_cerebellar_peduncle_left/results_scpl.img
- Voxel_Wise_Analysis/MD/Superior_cerebellar_peduncle_left/spmT_0001.hdr
- Voxel_Wise_Analysis/MD/Superior_cerebellar_peduncle_left/spmT_0001.img
- Voxel_Wise_Analysis/MD/Superior_cerebellar_peduncle_right/
- Voxel_Wise_Analysis/MD/Superior_cerebellar_peduncle_right/results_scpr.hdr
- Voxel_Wise_Analysis/MD/Superior_cerebellar_peduncle_right/results_scpr.img
- Voxel_Wise_Analysis/MD/Superior_cerebellar_peduncle_right/spmT_0001.hdr
- Voxel_Wise_Analysis/MD/Superior_cerebellar_peduncle_right/spmT_0001.img
- Voxel_Wise_Analysis/RD/
- Voxel_Wise_Analysis/RD/Middle_Cerebellar_Peduncle/
- Voxel_Wise_Analysis/RD/Middle_Cerebellar_Peduncle/results_mcp.hdr
- Voxel_Wise_Analysis/RD/Middle_Cerebellar_Peduncle/results_mcp.img
- Voxel_Wise_Analysis/RD/Middle_Cerebellar_Peduncle/spmT_0001.hdr
- Voxel_Wise_Analysis/RD/Middle_Cerebellar_Peduncle/spmT_0001.img
- Voxel_Wise_Analysis/RD/Superior_cerebellar_Peduncle_left/
- Voxel_Wise_Analysis/RD/Superior_cerebellar_Peduncle_left/results_scpl.hdr
- Voxel_Wise_Analysis/RD/Superior_cerebellar_Peduncle_left/results_scpl.img
- Voxel_Wise_Analysis/RD/Superior_cerebellar_Peduncle_left/spmT_0001.hdr
- Voxel_Wise_Analysis/RD/Superior_cerebellar_Peduncle_left/spmT_0001.img
- Voxel_Wise_Analysis/RD/Superior_cerebellar_Peduncle_right/
- Voxel_Wise_Analysis/RD/Superior_cerebellar_Peduncle_right/results_scpr.hdr
- Voxel_Wise_Analysis/RD/Superior_cerebellar_Peduncle_right/results_scpr.img
- Voxel_Wise_Analysis/RD/Superior_cerebellar_Peduncle_right/spmT_0001.hdr
- Voxel_Wise_Analysis/RD/Superior_cerebellar_Peduncle_right/spmT_0001.img
