# Supplementary material for: Bilateral effects of unilateral cerebellar lesions as detected by voxel based morphometry and diffusion imaging
Source: PLoS One. 2017 Jul 10;12(7):e0180439. doi: 10.1371/journal.pone.0180439 (PMC5503258; doi:10.1371/journal.pone.0180439)
Supplement: S2 File — (ZIP) [file pone.0180439.s002.zip]

Archive with 5 entries (4 files):
- Voxel_Based_Morphometry/
- Voxel_Based_Morphometry/Results_new.hdr
- Voxel_Based_Morphometry/Results_new.img
- Voxel_Based_Morphometry/spmT_Cb_HS_0001.hdr
- Voxel_Based_Morphometry/spmT_Cb_HS_0001.img
